# Supplementary material for: Radial somatic F‐actin organization affects growth cone dynamics during early neuronal development
Source: EMBO Rep. 2019 Oct 24;20(12):e47743. doi: 10.15252/embr.201947743 (PMC6893363; doi:10.15252/embr.201947743)
Supplement: Supplementary file 14 — Movie EV12 [file EMBR-20-e47743-s014.zip]

Archive with 5 entries (4 files):
- Movie_EV12.docx
- Video_12.avi
- __MACOSX/
- __MACOSX/._Movie_EV12.docx
- __MACOSX/._Video_12.avi
